# Supplementary material for: Maternal Treatment with Metformin Persistently Ameliorates High-Fat Diet-Induced Metabolic Symptoms and Modulates Gut Microbiota in Rat Offspring
Source: Nutrients. 2022 Sep 1;14(17):3612. doi: 10.3390/nu14173612 (PMC9460832; doi:10.3390/nu14173612)
Supplement: Supplementary file 1 [file nutrients-14-03612-s001.zip]

Archive with 1 entries (1 files):
- nutrients-1830347-supplementary.pdf
